# Supplementary material for: Genome Analysis and Physiology of Pseudomonas sp. Strain OVF7 Degrading Naphthalene and n-Dodecane
Source: Microorganisms. 2023 Aug 10;11(8):2058. doi: 10.3390/microorganisms11082058 (PMC10458186; doi:10.3390/microorganisms11082058)
Supplement: Supplementary file 1 [file microorganisms-11-02058-s001.zip]

Archive with 1 entries (1 files):
- microorganisms-2506295-supplementary.pdf
